# Supplementary material for: Brazilian Multiethnic Association Study of Genetic Variant Interactions among FOS, CASP8, MMP2 and CRISPLD2 in the Risk of Nonsyndromic Cleft Lip with or without Cleft Palate
Source: Dent J (Basel). 2022 Dec 26;11(1):7. doi: 10.3390/dj11010007 (PMC9857865; doi:10.3390/dj11010007)
Supplement: Supplementary file 1 [file dentistry-11-00007-s001.zip]

Archive with 1 entries (1 files):
- dentistry-1971369-supplementary.pdf
